# Supplementary material for: Educational outcomes in siblings of childhood leukemia survivors: Factors associated with school difficulties and comparison with general population
Source: Cancer Med. 2024 Jan 10;13(3):e6821. doi: 10.1002/cam4.6821 (PMC10904966; doi:10.1002/cam4.6821)
Supplement: Supplementary file 1 — Table S1. [file CAM4-13-e6821-s002.xlsx]

## Sheet: 772 (2)
	Appendix. Comparison of participant and non-participant groups
			Participants n = 772	Non-participants n = 1164	p values
	Survivor's characteristics
	Age at diagnosis (μ ± σ)		6.1 ± 4.2	6.8 ± 4.5	0.001
	Period of diagnosis				0.011
		< 1990	36 (5.2)	91 (7.3)
		1990-1999	144 (20.8)	311 (25.0)
		≥ 2000	512 (74.0)	841 (67.7)
	Sex				0.71
		Male	382 (49.5)	565 (48.5)
		Female	390 (50.5)	599 (51.5)
	Type of acute leukemia				0.59
		Lymphoblastic	668 (86.5)	997 (85.7)
		Myeloblastic	104 (13.5)	167 (14.3)
	Relapse				0.77
		Yes	85 (11.0)	134 (11.5)
		No	687 (89.0)	1030 (88.5)
	HSCT				0.98
		No	623 (80.7)	938 (81.0)
		Yes without TBI	59 (7.6)	87 (7.5)
		Yes with TBI	90 (11.7)	139 (11.9)
	CNS Irradiation				0.02
		Yes	54 (7.0)	120 (10.3)
		No	718 (93.0)	1044 (89.7)
	No. of late physical effect				0.67
		0-1	436 (56.5)	645 (55.4)
		≥ 2	336 (43.5)	519 (44.6)
	Burden index of leukemia				1
		0-2	714 (92.5)	1076 (92.4)
		3	58 (7.5)	88 (7.6)
	μ: mean, σ: standard deviation
	HSCT: Hematopoietic stem cell transplantation, TBI: Total Body Irradiation, CNS: Central Nervous System
	Bold values: p-value < 0.05 was significant
